# Supplementary material for: Characterization of Patients Unsuited for Transcatheter Mitral Valve Interventions
Source: J Clin Med. 2025 Oct 15;14(20):7275. doi: 10.3390/jcm14207275 (PMC12564858; doi:10.3390/jcm14207275)
Supplement: Supplementary file 1 [file jcm-14-07275-s001.zip]

Archive with 1 entries (1 files):
- jcm-3897506-supplementary.pdf
